# Supplementary material for: The toxins of vertically transmitted Spiroplasma
Source: Front Microbiol. 2023 May 18;14:1148263. doi: 10.3389/fmicb.2023.1148263 (PMC10232968; doi:10.3389/fmicb.2023.1148263)
Supplement: Supplementary file 1 [file Data_Sheet_1.zip]

Archive with 5 entries (5 files):
- Supplementary Figures.docx
- Supplementary Table 6.XLSX
- Supplementary Table S2.XLSX
- Supplementary Table S3.XLSX
- Supplementary Tables S1 S4 and S5.DOCX
