# Supplementary material for: The toxins of vertically transmitted Spiroplasma
Source: Front Microbiol. 2023 May 18;14:1148263. doi: 10.3389/fmicb.2023.1148263 (PMC10232968; doi:10.3389/fmicb.2023.1148263)
Supplement: Supplementary file 1 [file Data_Sheet_1.zip › Supplementary Table 6.XLSX]

## Sheet: Sheet1
RIP Queries	Accession	OTU Queries	Accession	ETX/MTX2 Queries	Accession	Ankyrin Queries	Accession
sNigra (Megaselia nigra) RIP 1	WP_126821049	MSRO (Drosophila melanogaster) OTU2	WP_181382065	sChrys (Danaus chrysippus) ETX_MTX2 1	WP_174480936	MSRO (Drosophila melanogaster) spaid	WP_105629072
sHyd (Drosophila hydei) RIP 2	TLF25546	sCinc (Cephus cinctus) OTU	TLF27115	sChrys (Danaus chrysippus) ETX_MTX2 2	WP_233214973	MSRO (Drosophila melanogaster) Ank 2	WP_146186733
sNeo (Drosophila neotestacea) RIP 4	WP_158676203	sCoccus (Dactylopius coccus) OTU	MBP1525763	sCoccus (Dactylopius coccus) ETX_MTX2	MBP1526787	MSRO (Drosophila melanogaster) Ank 3	WP_109285133
sNigra (Megaselia nigra) RIP 6	WP_126820955	sMoj (Drosophila mojavensis) OTU	MBH8623986	sHyd (Drosophila hydei) ETX_MTX2	MBH8623444	sCoccus (Dactylopius coccus) Ank1	MBP1524984
Spiroplasma sabaudiense RIP 3	WP_025250933	sNeo (Drosophila neotestacea) OTU	WP_127093336	sNeo (Drosophila neotestacea) ETX_MTX2 1	WP_127093323	sCoccus (Dactylopius coccus) Ank2	MBP1525411
sNigra (Megaselia nigra) RIP 3	WP_126821462	sNigra (Megaselia nigra) OTU	WP_126821351	sNeo (Drosophila neotestacea) ETX/MTX2	WP_127092276	sCoccus (Dactylopius coccus) Ank3	MBP1525412
MSRO (Drosophila melanogaster) RIP 3	WP_126821432	MSRO (Drosophila melanogaster) spaid	WP_105629072	sNigra (Megaselia nigra) ETX_MTX2 1	WP_126821455	sCoccus (Dactylopius coccus) Ank 4	MBP1525410
sNeo (Drosophila neotestacea) RIP 3	ASM46791	sRiversi (Nebria riversi) OTU	WP_215826514	sNigra (Megaselia nigra) ETX_MTX2 2	WP_126821430	sCoccus (Dactylopius coccus) Ank 5	MBP1525444
Spiroplasma sabaudiense RIP1	WP_025251437	sScab (Myrmica scabrinodis) OTU2	SAMN08120314_Contig_2582_2840_3871	sNigra (Megaselia nigra) ETX_MTX2 3	WP_126821436	sCoccus (Dactylopius coccus) Ank 6	MBP1525445
MSRO (Drosophila melanogaster) RIP 1	WP_040093770	sScab (Myrmica scabrinodis) OTU	SAMN08120314_Contig_30645_687_1145	Spiroplasma citri ETX_MTX2 1	WP_164028580	sCoccus (Dactylopius coccus) Ank 7	MBP1525469
sNigra (Megaselia nigra) RIP 5a	WP_126821432	sHyd (Drosophila hydei) OTU	JXYY01000041; 4552 - 9630	Spiroplasma citri ETX_MTX2 2	WP_164028568	sCoccus (Dactylopius coccus) Ank 8	MBP1526009
Spiroplasma sabaudiense RIP 2	WP_025251436			Spiroplasma culicicola ETX_MTX2 1	WP_025363201	sCoccus (Dactylopius coccus) Ank 9	JACSEQ010000074; 105-524
sVan (Myrmica vandeli) RIP	SAMN08120315; Contig 24351; 424-977			Spiroplasma eriochieris ETX_MTX2 1	WP_047791883	sVan (Myrmica vandeli) Ank 1	SAMN08120315; Contig 578; 26-328
Spiroplasma mirum RIP 1	WP_025317327			Spiroplasma eriochieris ETX_MTX2 2	WP_047791882	sVan (Myrmica vandeli) Ank 2	SAMN08120315; Contig 11359; 2016-2417
sMoj (Drosophila mojavensis) RIP 1	MBH8624287			Spiroplasma melliferum ETX_MTX2 1	WP_004028746	sRiversi (Nebria riversi) Ank 1	WP_215825920
sNigra (Megaselia nigra) RIP 2	WP_126821476			Spiroplasma melliferum ETX_MTX2 2	WP_004028747	sRiversi (Nebria riversi) Ank 2	WP_215826809
sChrys (Danaus chrysippus) RIP 3	WP_174481319			Spiroplasma mirum ETX_MTX2 1	WP_047797230	sRiversi (Nebria riversi) Ank 3	WP_215826464
MSRO (Drosophila melanogaster) RIP 2	WP_040093936			Spiroplasma mirum ETX_MTX2 2	WP_148552338	sChrys (Danaus chrysippus) Ank 1	WP_174481319
sHyd (Drosophila hydei) RIP 1	JXYY01000068; 2633-4054			Spiroplasma sp. NBRC ETX_MTX2	WP_070406861	sChrys (Danaus chrysippus) Ank 2	WP_174480144
sHyd (Drosophila hydei) RIP 2 *spaid-like*	JXYY01000041; 4552-9630			Spiroplasma sp. ChiS ETX_MTX2 1	WP_162475799	sChrys (Danaus chrysippus) Ank 3	WP_174480996
sRubra (Myrmica rubra) RIP	LJ130441.1, LJ130442.1			Spiroplasma sp. ChiS ETX_MTX2 2	WP_162475817	sChrys (Danaus chrysippus) Ank 4	WP_174481160
sScab (Myrmica scabrinodis) RIP	SAMN08120314; Contig 25; 10916-12094			Spiroplasma sp. ChiS ETX_MTX2 3	WP_105299071	sChrys (Danaus chrysippus) Ank 5	CAB1054856
sNigra (Megaselia nigra) RIP 7	WP_126821022			sRiversi (Nebria riversi) ETX_MTX2 1	WP_215826303	sChrys (Danaus chrysippus) Ank 6	WP_174481449
sRiversi (Nebria riversi) RIP 2	WP_215825920			sRiversi (Nebria riversi) ETX_MTX2 2	WP_215826173	sHyd (Drosophila hydei) Ank *spaid-like*	JXYY01000041; 4552-9630
sChrys (Danaus chrysippus) RIP 2	WP_174479900			sRiversi (Nebria riversi) ETX_MTX2 3	WP_215826158	sScab (Myrmica scabrinodis) Ank 1	SAMN08120314; Contig 82189; 131-778
sNeo (Drosophila neotestacea) RIP 1	WP_127093322			sRiversi (Nebria riversi) ETX_MTX2 4	WP_215825805	sScab (Myrmica scabrinodis) Ank 2	SAMN08120314; Contig 607; 5826-6128
sChrys (Danaus chrysippus) RIP 1	WP_174479925			sScab (Myrmica scabrinodis) ETX_MTX2	SAMN08120314; Contig 33259; 181-1014	sScab (Myrmica scabrinodis) Ank 3	SAMN08120314; Contig 53385; 638-1000
Spiroplasma eriochieris RIP 1	WP_079450805			sVan (Myrmica vandeli) ETX_MTX2	SAMN08120315; Contig 64036; 162-944	sCinc (Cephus cinctus) Ank 1	TLF28629
sNeo (Drosophila neotestacea) RIP 2	ASM46792			MSRO (Drosophila melanogaster) ETX_MTX2	MBW1242054	sCinc (Cephus cinctus) Ank 2	TLF28514
sCinc (Cephus cinctus) RIP	TLF25546					sCinc (Cephus cinctus) Ank 3	TLF28507
Spiroplasma eriocheiris RIP 2	WP_047791253					sCinc (Cephus cinctus) Ank 4	TLF27813
sRiversi (Nebria riversi) RIP 1	WP_215826391					sCinc (Cephus cinctus) Ank 5	TLF27441
sCoccus (Dactylopius coccus) RIP	MBP1525224					sCinc (Cephus cinctus) Ank 6	TLF27118
sNigra (Megaselia nigra) RIP 4	WP_126821293					sCinc (Cephus cinctus) Ank 7	TLF26825
						sCinc (Cephus cinctus) Ank 8	TLF25910
						sCinc (Cephus cinctus) Ank 9	TLF25441
						sCinc (Cephus cinctus) Ank 10	VBWQ01000139; 3795-4232
						sCinc (Cephus cinctus) Ank 11	TLF24977
