# Supplementary material for: The toxins of vertically transmitted Spiroplasma
Source: Front Microbiol. 2023 May 18;14:1148263. doi: 10.3389/fmicb.2023.1148263 (PMC10232968; doi:10.3389/fmicb.2023.1148263)
Supplement: Supplementary file 1 [file Data_Sheet_1.zip › Supplementary Table S2.XLSX]

## Sheet: Sheet1
psAtri-1 NCBI accession: CP117529	Avg Read Depth = 147.5589
Position (bp)	HMMER annotation	Pfam ID	Best significant BLASTp hit annotation	Best BLASTp taxonomy
67-561	TraM recognition site of TraD and TraG	PF12696.1	Type IV secretion system DNA-binding domain-containing protein	Spiroplasma
881-1501	Hypothetical	-	Hypothetical	Spiroplasma
1641-2990	Hypothetical	-	Hypothetical	Spiroplasma
3160-3375	Hypothetical	-	Hypothetical	Spiroplasma
3628-4047	Hypothetical	-	No matches	N/A
4098-4547	Hypothetical	-	Hypothetical	Spiroplasma
4604-4876	HMG box	PF00505.22	HMG-Box domain-containing protein	Spiroplasma, Mortierella
4918-5064	Hypothetical	-	No matches	N/A
5198-5680	Hypothetical	-	Hypothetical	Spiroplasma
5846-6430	Helicase conserved C-terminal domain	PF00271.34	DEAD/DEAH box helicase	Spiroplasma
6490-9132	Bacterial SNF2 helicase associated	PF08455.13	DEAD/DEAH box helicase	Spiroplasma
9314-10108	AAA domain	PF13614.9	AAA family ATPase	Spiroplasma
10074-10334	Hypothetical	-	Hypothetical	Spiroplasma
10655-11611	Initiator Replication protein	PF01051.24	Replication initiation protein	Spiroplasma
12059-12667	Hypothetical	-	Hypothetical	Spiroplasma
12768-13661	Hypothetical	-	Hypothetical	Spiroplasma
13968-14135	Hypothetical	-	Hypothetical	Spiroplasma
14119-14421	Hypothetical	-	Hypothetical	Spiroplasma
14575-14745	Hypothetical	-	Hypothetical	Spiroplasma
14757-17390	Hypothetical	-	Hypothetical	Spiroplasma
17383-17934	Hypothetical	-	Hypothetical	Spiroplasma
17970-18149	Hypothetical	-	Hypothetical	Spiroplasma
18632-18919	Type IV secretion system pilin	PF18895.3	Hypothetical	Spiroplasma
18961-19086	Hypothetical	-	Hypothetical	Spiroplasma
19086-20723	Hypothetical	-	Hypothetical	Spiroplasma
20726-23278	TraG P-loop domain	PF19044.3	DUF87	Spiroplasma
23302-23478	Hypothetical	-	Hypothetical	Spiroplasma
23480-23866	Hypothetical	-	Hypothetical	Spiroplasma
23964-25463	Helicase HerA	PF01935.20	Type IV secretion system DNA-binding domain-containing protein	Spiroplasma
25760-26308	TraM recognition site of TraD and TraG	PF12696.10	Type IV secretion system DNA-binding domain-containing protein	Spiroplasma
26325-27260	Helicase HerA	PF01935.20	Type IV secretion system DNA-binding domain-containing protein	Spiroplasma
27283-27648	Hypothetical	-	No matches	N/A
27766-29430	TraG P-loop domain	PF19044.3	Transfer complex protein	Spiroplasma
30059-30280	Hypothetical	-	Hypothetical	Spiroplasma
30701-31066	Hypothetical	-	No matches	N/A
31069-31446	Hypothetical	-	No matches	N/A
31646-33292	KAP family P-loop domain	PF07693.17	P-loop NTPase fold protein	Spiroplasma
33544-34323	AAA domain	PF13614.9	ParA family	Spiroplasma
34323-34616	Hypothetical	-	Hypothetical	Spiroplasma
34723-35676	Initiator Replication protein	PF01051.24	Replication initiation protein	Spiroplasma
36399-37019	Hypothetical	-	NUDIX hydrolase	Spiroplasma
37033-37335	Hypothetical	-	Hypothetical	Spiroplasma
37474-37728	Hypothetical	-	No matches	N/A
37746-38225	Single-stranded DNA-binding protein	PF00436.28	Single-stranded DNA-binding protein	Spiroplasma
38269-40989	Hypothetical	-	Hypothetical	Spiroplasma
40993-41787	Hypothetical	-	Hypothetical	Spiroplasma
42246-42524	Type IV secretion system pilin	PF18895.3	Hypothetical	Spiroplasma
psAtri-2 NCBI accession: CP117530	Avg Read Depth = 206.8693
Position (bp)	HMMER annotation	Pfam ID	Best significant BLASTp hit annotation	Best BLASTp taxonomy
1229-1501	Hypothetical	-	Hypothetical	Spiroplasma
1504-2244	AAA domain	PF13614.9	AAA Family ATPase	Spiroplasma
2312-2893	Hypothetical	-	No Matches	N/A
2935-4383	Helicase HerA	PF01935.20	DUF853 protein	Spiroplasma
4428-4739	Hypothetical	-	Hypothetical	Spiroplasma
4723-4890	Hypothetical	-	Hypothetical	Spiroplasma
5181-5501	Hypothetical	-	Hypothetical	Spiroplasma
5504-6274	AAA domain	PF13614.9	ParA Family	Spiroplasma
6537-7601	Hypothetical	-	Hypothetical, Lipoprotein	Spiroplasma
7773-9344	Hypothetical	-	Hypothetical	Spiroplasma
9728-10312	Hypothetical	-	Hypothetical	Spiroplasma
10510-10773	Hypothetical	-	Hypothetical	Spiroplasma
10776-10967	AAA domain	PF13614.9	AAA Family ATPase	Spiroplasma
10943-12439	Hypothetical	-	Hypothetical, Adhesin	Spiroplasma
12441-12638	Hypothetical	-	No Matches	N/A
12616-12882	Hypothetical	-	Hypothetical	Spiroplasma
12898-12999	Hypothetical	-	Hypothetical	Spiroplasma
13197-14342	Hypothetical	-	Hypothetical	Spiroplasma
14375-14659	Hypothetical	-	Hypothetical	Spiroplasma
14678-16303	TraG P-loop domain	PF19044.3	ATP-binding protein	Spiroplasma
16315-17802	Type IV secretion-system coupling protein DNA-binding domain	PF10412.12	Type IV secretion system DNA-binding domain-containing protein	Spiroplasma
18087-18701	Hypothetical	-	Hypothetical	Spiroplasma
19183-19410	Hypothetical	-	Hypothetical	Spiroplasma
19568-20920	Hypothetical	-	Hypothetical, Adhesin	Spiroplasma
20924-21367	Hypothetical	-	No Matches	N/A
21509-21829	Hypothetical	-	Hypothetical	Spiroplasma
21835-21969	Hypothetical	-	No Matches	N/A
psAtri-3 NCBI accession: CP117531	Avg Read Depth = 197.2199
Position (bp)	HMMER annotation	Pfam ID	Best significant BLASTp hit annotation	Best BLASTp taxonomy
123-344	Hypothetical	-	Hypothetical	Spiroplasma
519-1754	Hypothetical	-	Hypothetical	Spiroplasma
1879-2460	Hypothetical	-	Hypothetical	Spiroplasma
2722-4206	Helicase HerA	PF01935.20	Type IV secretion system DNA-binding domain-containing protein	Spiroplasma
4322-5773	TraG P-loop domain	PF19044.3	Transfer complex protein	Spiroplasma
5837-6874	Hypothetical	-	Hypothetical	Spiroplasma
6877-8514	Hypothetical	-	Hypothetical	Spiroplasma
8514-8678	Hypothetical	-	Hypothetical	Spiroplasma
8681-8959	Type IV secretion system pilin	PF18895.3	Hypothetical	Spiroplasma
9428-10210	Hypothetical	-	Hypothetical	Spiroplasma
10214-12595	Hypothetical	-	Hypothetical	Spiroplasma
12635-13114	Single-strand binding protein family	PF00436.28	Single-stranded DNA-binding protein	Spiroplasma
13116-13385	S1 RNA binding domain	PF00575.26	S1 RNA-binding domain-containing protein	Spiroplasma, Brochothrix
13546-13671	Hypothetical	-	Hypothetical	Spiroplasma
13854-14126	Hypothetical	-	Hypothetical	Spiroplasma
14138-14758	NUDIX domain	PF00293.31	NUDIX	Spiroplasma
15474-16427	Initiator Replication protein	PF01051.24	Replication initiation protein	Spiroplasma
16536-17342	AAA domain	PF13614.9	Hypothetical, ParA	Spiroplasma
17332-17634	Hypothetical	-	Hypothetical	Spiroplasma
17837-18304	Hypothetical	-	Hypothetical	Spiroplasma
18386-18607	HMG (high mobility group) box	PF00505.22	Hypothetical, High Mobility Group protein	Spiroplasma, Borreliella
18693-18965	Hypothetical	-	Hypothetical	Spiroplasma
19018-19206	Hypothetical	-	No Matches	N/A
19193-19330	Hypothetical	-	Hypothetical	Spiroplasma
19334-19486	Hypothetical	-	No Matches	N/A
psAtri-4 NCBI accession: CP117532	Avg Read Depth = 280.1027
Position (bp)	HMMER annotation	Pfam ID	Best significant BLASTp hit annotation	Best BLASTp taxonomy
236-1726	Type IV secretion-system coupling protein	PF10412.12	DUF853 family protein	Spiroplasma
1873-2088	Hypothetical	-	Hypothetical	Spiroplasma
2205-4769	TraG P-loop domain	PF19044.3	ATP-binding protein	Spiroplasma
4779-5051	Hypothetical	-	No Matches	N/A
5054-6523	Hypothetical	-	Hypothetical	Spiroplasma
6533-6823	Hypothetical	-	Hypothetical	Spiroplasma
6826-8901	Hypothetical	-	Hypothetical	Spiroplasma
8903-9223	Hypothetical	-	No Matches	N/A
9395-9697	Hypothetical	-	Hypothetical	Spiroplasma
9681-9848	Hypothetical	-	Hypothetical	Spiroplasma
10373-10666	IS5 family transposase ISNieu4	PF13340.9	IS5 family transposase	Spiroplasma, Wolbachia
10863-11162	IS5 family transposase ISCaa8	PF13586.9	IS5 family transposase	Spiroplasma, Wolbachia
11194-12108	Hypothetical	-	RepB family plasmid replication initiator protein	Spiroplasma
12919-13497	Hypothetical	-	Hypothetical	Spiroplasma
13611-14486	Hypothetical	-	Hypothetical	Spiroplasma
14651-15127	Hsp20/alpha crystallin family	PF00011.24	Hsp20/alpha crystallin family protein	Rickettsia
15660-16805	Ankyrin repeats	PF12796.10	endonuclease/exonuclease/phosphatase family protein, Ricin-domain	Vibrio, Cyanobium
16950-17192	AAA domain	PF13614.9	AAA family ATPase	Spiroplasma
17230-17451	HMG (high mobility group) box	PF00505.22	HMG-box domain-containing protein	Spiroplasma, Borreliella
17472-17621	Hypothetical	-	Hypothetical	Spiroplasma
17664-18440	AAA domain	PF13614.9	AAA family ATPase	Spiroplasma
18443-18709	Hypothetical	-	Hypothetical	Spiroplasma
psAtri-5 NCBI accession: CP117533	Avg Read Depth = 209.9395
Position (bp)	HMMER annotation	Pfam ID	Best significant BLASTp hit annotation	Best BLASTp taxonomy
27-548	Hypothetical	-	Hypothetical	Spiroplasma
871-1197	TraM recognition site of TraD and TraG	PF12696.10	TraM recognition domain-containing protein	Spiroplasma
1484-2098	Hypothetical	-	Hypothetical	Spiroplasma
2586-3770	Hypothetical	-	Hypothetical	Spiroplasma
3923-4507	Hypothetical	-	Hypothetical	Spiroplasma
4582-4890	Hypothetical	-	Hypothetical	Spiroplasma
4988-5509	Hypothetical	-	Hypothetical	Spiroplasma
5512-6312	IS3 family transposase ISClsp1	PF00665.29	IS3 family transposase	Spiroplasma, Acidaminobacter
6641-7120	Hypothetical	-	LysM peptidoglycan-binding domain-containing protein	Spiroplasma, Borreliella, Mesorhizobium
7258-7536	Hypothetical	-	Hypothetical	Spiroplasma
7621-8565	Hypothetical	-	DUF5050 domain-containing protein	Spiroplasma, Verrucomicrobia, Acidobacteria
8762-9187	Hypothetical	-	Hypothetical	Spiroplasma
9263-9373	Hypothetical	-	Hypothetical	Spiroplasma
9348-9467	Hypothetical	-	Hypothetical	Spiroplasma
9832-10074	Hypothetical	-	DUF1917 domain-containing protein	Spiroplasma, Tribolium
10019-10459	Hypothetical	-	Hypothetical	Spiroplasma
10711-11004	Hypothetical	-	Hypothetical	Spiroplasma
11005-11778	AAA domain	PF13614.9	ParA family protein	Spiroplasma
11901-12047	Hypothetical	-	No Matches	N/A
12086-12364	IS5 family transposase ISCaa8	PF13340.9	IS5 family transposase	Spiroplasma, Trichonephila, Wolbachia
12829-13035	Hypothetical	-	Lipoprotein	Spiroplasma, Wolbachia
13120-16572	Hypothetical	-	Hypothetical	Spiroplasma, Aquibium, Rhizobiaceae
16622-17749	Hypothetical	-	LysM peptidoglycan-binding domain-containing protein	Spiroplasma, Mesorhizobium
psAtri-6 NCBI accession: CP117534	Avg Read Depth = 199.0999
Position (bp)	HMMER annotation	Pfam ID	Best significant BLASTp hit annotation	Best BLASTp taxonomy
707-967	S1 RNA binding domain	PF00575.26	S1 RNA-binding domain-containing protein	Spiroplasma, Themrobacter
970-1137	Hypothetical	-	Hypothetical	Spiroplasma, Mycobacterium
1148-1312	Hypothetical	-	Hypothetical	Spiroplasma
1384-2202	Initiator Replication protein	PF01051.24	RepB family plasmid replication initiator protein	Spiroplasma, Erysipelatoclostridium
2447-3058	Hypothetical	-	type IV secretion system DNA-binding domain-containing protein	Spiroplasma
3365-4864	Helicase HerA	PF01935.20	Hypothetical	Spiroplasma
4979-7528	TraG P-loop domain	PF19044.3	Transfer complex protein	Spiroplasma
7541-9055	Hypothetical	-	DUF87 domain-containing protein	Spiroplasma
9055-9180	Hypothetical	-	Hypothetical	Spiroplasma
9231-9851	Hypothetical	-	NUDIX hydrolase	Spiroplasma
9903-10181	Type IV secretion system pilin	PF18895.3	Hypothetical	Spiroplasma
10652-11434	Hypothetical	-	Hypothetical	Spiroplasma
11471-11770	Hypothetical	-	Hypothetical	Spiroplasma
11773-12582	AAA domain	PF13614.9	ParA family protein	Spiroplasma
12745-14109	Hypothetical	-	Hypothetical	Spiroplasma
14426-16171	KAP family P-loop domain	PF07693.17	P-loop NTPase fold protein	Mycoplasma, Williamsoniiplasma, Mesoplasma
16308-18326	Hypothetical	-	Hypothetical	Spiroplasma
psAtri-7 NCBI accession: CP117535	Avg Read Depth = 192.1838
Position (bp)	HMMER annotation	Pfam ID	Best significant BLASTp hit annotation	Best BLASTp taxonomy
487-3051	TraG P-loop domain	PF19044.3	ATP-binding protein	Spiroplasma
3064-3339	Hypothetical	-	No Matches	N/A
3342-4652	Hypothetical	-	Hypothetical	Spiroplasma
4823-5113	Hypothetical	-	Hypothetical	Spiroplasma
5116-6582	Hypothetical	-	Hypothetical	Spiroplasma, Candidatus Desantisbacteria
6569-7189	Hypothetical	-	No Matches	N/A
7191-7502	Hypothetical	-	No Matches	N/A
7664-7966	Hypothetical	-	Hypothetical	Spiroplasma
7950-8129	Hypothetical	-	Hypothetical	Spiroplasma
8140-8760	Hypothetical	-	NUDIX hydrolase	Spiroplasma
9083-9226	Hypothetical	-	No Matches	N/A
9229-10119	Initiator Replication protein	PF01051.24	replication initiation protein	Spiroplasma
10925-11506	Hypothetical	-	Hypothetical	Spiroplasma
11620-11844	HMG (high mobility group) box	PF00505.22	HMG-box domain-containing protein	Spiroplasma, Borreliella, Neospora
11863-12012	Hypothetical	-	Hypothetical	Spiroplasma
12052-12825	AAA domain	PF13614.9	AAA family ATPase	Spiroplasma
12828-13100	Hypothetical	-	Hypothetical	Spiroplasma
13384-16542	Hypothetical	-	GRIP and coiled-coil domain-containing protein 2-like	Angomonas, Haliotis, Megachile
16726-18216	Type IV secretion-system coupling protein	PF10412.12	type IV secretion system DNA-binding domain-containing protein	Spiroplasma
psAtri-8 NCBI accession: CP117536	Avg Read Depth = 241.4876
Position (bp)	HMMER annotation	Pfam ID	Best significant BLASTp hit annotation	Best BLASTp taxonomy
75-965	TraM recognition site of TraD and TraG	PF12696.10	DUF853 family protein	Spiroplasma
1058-2545	Hypothetical	-	adhesion related protein	Spiroplasma
2620-2991	Hypothetical	-	No Matches	N/A
3076-3318	Hypothetical	-	Hypothetical	Spiroplasma
3450-3929	Hypothetical	-	Hypothetical	Spiroplasma
4105-4377	Hypothetical	-	Hypothetical	Spiroplasma
4380-5153	AAA domain	PF13614.9	AAA family ATPase	Spiroplasma
5177-6418	Transposase, Mutator family	PF00872.21	IS256 family transposase	Spiroplasma, Rickettsia
6591-7169	Hypothetical	-	Hypothetical	Spiroplasma
7724-8587	Initiator Replication protein	PF01051.24	replication initiation protein	Spiroplasma
9043-9663	Hypothetical	-	NUDIX hydrolase	Spiroplasma
9677-9856	Hypothetical	-	Hypothetical	Spiroplasma
9840-10151	Hypothetical	-	Hypothetical	Spiroplasma
