# Supplementary material for: The toxins of vertically transmitted Spiroplasma
Source: Front Microbiol. 2023 May 18;14:1148263. doi: 10.3389/fmicb.2023.1148263 (PMC10232968; doi:10.3389/fmicb.2023.1148263)
Supplement: Supplementary file 1 [file Data_Sheet_1.zip › Supplementary Table S3.XLSX]

## Sheet: Carbohydrate metabolism
Gene	Enzyme	KEGG ID	sAtri	sLar	sCinc	sChrys
Glycolysis / Gluconeogenesis
LDH	L-lactate dehydrogenase	K00016	1	1	1	0
gapN	glyceraldehyde-3-phosphate dehydrogenase (NADP+)	K00131	1	1	1	1
GAPDH	glyceraldehyde 3-phosphate dehydrogenase (phosphorylating)	K00134	1	1	1	1
PDHA	pyruvate dehydrogenase E1 component alpha subunit	K00161	1	1	1	1
PDHB	pyruvate dehydrogenase E1 component beta subunit	K00162	1	1	1	1
DLD	dihydrolipoamide dehydrogenase	K00382	1	1	1	1
DLAT	pyruvate dehydrogenase E2 component (dihydrolipoamide acetyltransferase)	K00627	1	1	1	1
pfkA	6-phosphofructokinase 1	K00850	1	1	1	1
PK	pyruvate kinase	K00873	1	1	1	1
PGK	phosphoglycerate kinase	K00927	1	1	1	1
FBA	fructose-bisphosphate aldolase, class II	K01624	1	1	1	1
ENO	enolase	K01689	1	1	1	1
TPI	triosephosphate isomerase (TIM)	K01803	1	1	1	1
GPI	glucose-6-phosphate isomerase	K01810	1	1	1	1
pgm	phosphoglucomutase	K01835	1	1	1	1
glpX	fructose-1,6-bisphosphatase II	K02446	1	1	1	1
crr	sugar PTS system EIIA component	K02777	1	1	1	1
gpmI	2,3-bisphosphoglycerate-independent phosphoglycerate mutase	K15633	1	1	1	1
ptsG	glucose PTS system EIICBA or EIICB component	K20118	1	1	1	1
Citrate cycle (TCA cycle)
PDHA*	pyruvate dehydrogenase E1 component alpha subunit	K00161	1	1	1	1
PDHB*	pyruvate dehydrogenase E1 component beta subunit	K00162	1	1	1	1
DLD*	dihydrolipoamide dehydrogenase	K00382	1	1	1	1
DLAT*	pyruvate dehydrogenase E2 component (dihydrolipoamide acetyltransferase)	K00627	1	1	1	1
Pentose phosphate pathway
gapN*	glyceraldehyde-3-phosphate dehydrogenase (NADP+)	K00131	1	1	1	1
tktA	transketolase	K00615	1	1	1	1
pfkA*	6-phosphofructokinase 1	K00850	1	1	1	1
PRPS	ribose-phosphate pyrophosphokinase	K00948	1	1	1	1
deoC	deoxyribose-phosphate aldolase	K01619	1	1	0	1
FBA*	fructose-bisphosphate aldolase, class II	K01624	1	1	1	1
rpe	ribulose-phosphate 3-epimerase	K01783	1	1	1	1
rpiB	ribose 5-phosphate isomerase B	K01808	1	1	1	1
GPI*	glucose-6-phosphate isomerase	K01810	1	1	1	1
pgm*	phosphoglucomutase	K01835	1	1	1	1
glpX*	fructose-1,6-bisphosphatase II	K02446	1	1	1	1
Pentose and glucuronate interconversions
rpe*	ribulose-phosphate 3-epimerase	K01783	1	1	1	1
Fructose and mannose metabolism
pfkA*	6-phosphofructokinase 1	K00850	1	1	1	1
FBA*	fructose-bisphosphate aldolase, class II	K01624	1	1	1	1
TPI*	triosephosphate isomerase (TIM)	K01803	1	1	1	1
rpiB*	ribose 5-phosphate isomerase B	K01808	1	1	1	1
manA	mannose-6-phosphate isomerase	K01809	1	1	0	1
glpX*	fructose-1,6-bisphosphatase II	K02446	1	1	1	1
fruB	fructose PTS system EIIA component	K02768	0	1	0	0
fruA	fructose PTS system EIIBC or EIIC component	K02770	1	2	0	3
Galactose metabolism
pfkA*	6-phosphofructokinase 1	K00850	1	1	1	1
pgm*	phosphoglucomutase	K01835	1	1	1	1
Starch and sucrose metabolism
GPI*	glucose-6-phosphate isomerase	K01810	1	1	1	1
pgm*	phosphoglucomutase	K01835	1	1	1	1
celC	cellobiose PTS system EIIA component	K02759	1	1	1	0
celA	cellobiose PTS system EIIA component	K02760	1	1	1	0
crr*	sugar PTS system EIIA component	K02777	1	1	1	1
Amino sugar and nucleotide sugar metabolism
nagA	N-acetylglucosamine-6-phosphate deacetylase	K01443	1	1	1	1
manA*	mannose-6-phosphate isomerase	K01809	1	1	0	1
GPI*	glucose-6-phosphate isomerase	K01810	1	1	1	1
pgm*	phosphoglucomutase	K01835	1	1	1	1
nagB	glucosamine-6-phosphate deaminase	K02564	1	1	1	0
crr*	sugar PTS system EIIA component	K02777	1	1	1	1
nagE	N-acetylglucosamine PTS system EIICBA or EIICB component	K02804	1	1	1	2
ptsG*	glucose PTS system EIICBA or EIICB component	K20118	1	1	1	1
Pyruvate metabolism
LDH*	L-lactate dehydrogenase	K00016	1	1	1	0
PDHA*	pyruvate dehydrogenase E1 component alpha subunit	K00161	1	1	1	1
PDHB*	pyruvate dehydrogenase E1 component beta subunit	K00162	1	1	1	1
DLD*	dihydrolipoamide dehydrogenase	K00382	1	1	1	1
pta	phosphate acetyltransferase	K00625	1	1	1	1
DLAT*	pyruvate dehydrogenase E2 component (dihydrolipoamide acetyltransferase)	K00627	1	1	1	1
PK*	pyruvate kinase	K00873	1	1	1	1
ackA	acetate kinase	K00925	1	1	1	1
yvgN	methylglyoxal/glyoxal reductase	K23257	1	1	1	1
Glyoxylate and dicarboxylate metabolism
DLD*	dihydrolipoamide dehydrogenase	K00382	1	1	1	1
glyA	glycine hydroxymethyltransferase	K00600	1	1	1	1
Propanoate metabolism
LDH*	L-lactate dehydrogenase	K00016	1	1	1	0
DLD*	dihydrolipoamide dehydrogenase	K00382	1	1	1	1
pta*	phosphate acetyltransferase	K00625	1	1	1	1
ackA*	acetate kinase	K00925	1	1	1	1
yvgN*	methylglyoxal/glyoxal reductase	K23257	1	1	1	1
Inositol phosphate metabolism
TPI*	triosephosphate isomerase (TIM)	K01803	1	1	1	1
iolU	scyllo-inositol 2-dehydrogenase (NADP+)	K22230	1	1	0	0
Total genes:			35	37	31	30

## Sheet: Lipid metabolism
Gene	Enzyme	KEGG ID	sAtri	sLar	sCinc	sChrys	Locas tag
	Glycerolipid metabolism
plsC	1-acyl-sn-glycerol-3-phosphate acyltransferase	K00655	1	1	1	1
glpK	glycerol kinase	K00864	1	1	1	0
plsX	phosphate acyltransferase	K03621	1	1	1	1
plsY	acyl phosphate:glycerol-3-phosphate acyltransferase	K08591	1	1	1	1
gplO	Alpha-glycerophosphate oxidase	na	0	1	1	0
glpF	Glycerol uptake facilitator protein	na	1	1	1	0
	Glycerophospholipid metabolism
glpA	glycerol-3-phosphate dehydrogenas	K00111	1	1	1	0
plsC*	1-acyl-sn-glycerol-3-phosphate acyltransferase	K00655	1	1	1	1
CDS1	phosphatidate cytidylyltransferase	K00981	1	1	1	1
pgsA	CDP-diacylglycerol---glycerol-3-phosphate 3-phosphatidyltransferase	K00995	1	1	1	1
glpQ	glycerolphosphoryl diester phosphodiesterase	K01126	1	1	1	1
clsA_B	cardiolipin synthase A/B	K06131	1	1	1	1
plsY*	acyl phosphate:glycerol-3-phosphate acyltransferase	K08591	1	1	1	1
	Total genes:		10	11	11	7

## Sheet: Amino acid metabolism
Gene	Enzyme	KEGG ID	sAtri	sLar	sCinc	sChrys	Locus tag
	Alanine, aspartate and glutamate metabolism
PurA	adenylosuccinate synthase	K01939	1	1	1	1
PurB	adenylosuccinate lyase	K01756	1	1	1	1
	Glycine, serine and threonine metabolism
gpmI	2,3-bisphosphoglycerate-independent phosphoglycerate mutase	K15633	1	1	1	1
ilvA	threonine dehydratase	K01754	1	1	1	1
glyA	glycine hydroxymethyltransferase	K00600	1	1	1	1
DLD	dihydrolipoamide dehydrogenase	K00382	1	1	1	1
	Cysteine and methionine metabolism
LDH	L-lactate dehydrogenase	K00016	1	1	1	1
DNMT1	DNA (cytosine-5)-methyltransferase 1	K00558	1	0	1	1
metK	S-adenosylmethionine synthetase	K00789	1	1	1	1
MGL	methionine-gamma-lyase	K01761	1	1	1	0
	Valine, leucine and isoleucine degradation
DLD*	dihydrolipoamide dehydrogenase	K00382	1	1	1	1
	Valine, leucine and isoleucine biosynthesis
ilvA*	threonine dehydratase	K01754	1	1	1	1
	Lysine biosynthesis
dapE	succinyl-diaminopimelate desuccinylase	K01439	1	1	1	1
	Lysine degradation
DLD*	dihydrolipoamide dehydrogenase	K00382	1	1	1	1
	Arginine biosynthesis
OTC	ornithine carbamoyltransferase	K00611	1	1	0	0
	Arginine and proline metabolism
aguA	agmatine deiminase	K10536	1	0	1	1
	Tryptophan metabolism
DLD*	dihydrolipoamide dehydrogenase	K00382	1	1	1	1
	Total genes:		13	11	12	11

## Sheet: Membrane transporters
Gene	Enzyme	KEGG ID	sAtri	sLar	sCinc	sChrys	Locus tag
	ABC transports
pstB	phosphate transport system ATP-binding protein	K02036	1	1	1	1
pstC	phosphate transport system permease protein	K02037	1	1	1	1
pstA	phosphate transport system permease protein	K02038	1	1	1	1
pstS	phosphate transport system substrate-binding protein	K02040	1	1	1	1
bmpA	basic membrane protein A and related proteins	K07335	2	2	2	2
phnC	phosphonate transport system ATP-binding protein	K02041	2	0	1	0
phnE	phosphonate transport system permease protein	K02042	2	0	0	0
phnD	phosphonate transport system substrate-binding protein	K02044	1	0	0	0
potC	spermidine/putrescine transport system permease protein	K11070	1	1	1	1
potB	spermidine/putrescine transport system permease protein	K11071	1	1	1	1
potA	spermidine/putrescine transport system ATP-binding protein	K11072	1	1	1	1
ecfT	energy-coupling factor transport system permease protein	K16785	1	1	1	1
ecfA1	energy-coupling factor transport system ATP-binding protein	K16786	1	1	1	1
ecfA2	energy-coupling factor transport system ATP-binding protein	K16787	1	1	1	1
nupB	general nucleoside transport system permease protein	K23535	2	1	2	2
nupC	general nucleoside transport system permease protein	K23536	2	1	2	2
nupA	general nucleoside transport system ATP-binding protein	K23537	1	1	2	2
	Phosphotransferase system (PTS)
manP_2	PTS system mannose-specific EIIBCA component	na	1	1	1	0
celC	cellobiose PTS system EIIA component	K02759	1	1	1	0
celA	cellobiose PTS system EIIB component	K02760	1	1	1	0
fruB	fructose PTS system EIIA component	K02768	0	1	0	0
fruA	fructose PTS system EIIBC or EIIC component	K02770	1	2	0	3
crr	sugar PTS system EIIA component	K02777	1	1	1	1
ptsH	phosphocarrier protein HPr	K02784	1	1	1	1
ptsI	phosphoenolpyruvate-protein phosphotransferase	K08483	1	1	1	1
ptsG	glucose PTS system EIICBA or EIICB component	K20118	1	1	1	1
nagE	N-acetylglucosamine PTS system EIICBA or EIICB component	K02804	1	1	1	2
	Bacterial secretion system
secA	preprotein translocase subunit	K03070	1	1	1	1
secG	preprotein translocase subunit SecG	K03075	1	1	1	1
secY	preprotein translocase subunit SecY	K03076	1	1	0	1
SRP54	signal recognition particle subunit SRP54	K03106	1	1	1	1
ftsY	fused signal recognition particle receptor	K03110	1	1	1	1
virD4	type IV secretion system protein VirD4	K03205	1	1	1	1
yidC	YidC/Oxa1 family membrane protein insertase	K03217	1	1	1	1
	Other
glpF	Glycerol uptake facilitator protein	na	1	1	1	0
arcD	Arginine:ornithine antiporter	na	1	1	1	1
	Total genes:		40	35	35	35
